# Supplementary material for: Microbiota composition and correlations with environmental factors in grass carp (Ctenopharyngodon idella) culture ponds in South China
Source: PeerJ. 2023 Oct 12;11:e15892. doi: 10.7717/peerj.15892 (PMC10576968; doi:10.7717/peerj.15892)
Supplement: Supplemental Information 3 [file peerj-11-15892-s003.csv]

SampleID	PondType	NH3	NO2	NO3	TN	PO4	TP	TSS	Chla	DOC	POC	TOC	T	DO	PH
LFP1S1W	LFW	0.3377	0.004	0.2272	5.8418	0.6891	1.1878	15.5	171.5169	37.38	32.5	69.88	32.3	7.24	8.73
LFP1S2W	LFW	0.3645	0.0034	0.2647	5.3746	0.6288	1.1834	3	151.7748	35.87	25	60.87	32.2	7.34	8.81
LFP1S3W	LFW	0.2786	0.0068	0.2722	5.7928	0.6802	1.179	20.5	169.2776	34.77	29.5	64.27	32.3	8.5	8.9
LFP2S1W	LFW	1.3308	0.0838	0.2797	5.4464	0.5528	0.9723	27	84.1225	31.37	22	53.37	32.7	6.93	8.01
LFP2S2W	LFW	1.159	0.0847	0.2647	4.8877	0.6042	0.7832	13	75.2447	32.59	19	51.59	33.4	9.78	8.28
LFP23W	LFW	0.9013	0.0856	0.3097	5.3027	0.5394	0.8799	4	100.7359	35.37	20	55.37	33.6	12.21	8.52
LFP3S1W	LFW	0.3806	0.0034	0.2947	5.8255	0.7919	0.8096	20	89.835	39.5	45.5556	85.0556	33.7	11.28	8.78
LFP3S2W	LFW	0.5363	0.0092	0.1523	7.1097	0.7472	1.2537	15.625	215.2474	36.05	68.125	104.175	35.5	24.68	9.06
LFP3S3W	LFW	0.488	0.008	0.1748	7.8318	0.4455	1.412	10.687	315.6444	33.94	72.5191	106.4591	36.8	22.78	9.4
SJP1S1W	SJW	0.2947	0.2017	0.4822	5.8484	0.2533	0.6029	5.5	133.5087	22.76	31.5	54.26	31.4	8.26	8.18
SJP1S2W	SJW	0.4021	0.2051	0.4972	5.8778	0.2824	0.5677	4	142.6766	31.98	29	60.98	31.3	6.54	8.34
SJP1S3W	SJW	0.8477	0.2126	0.5271	6.5215	0.3204	0.6952	4.5	107.312	15.12	33	48.12	31.5	6.49	8.36
SJP2S1W	SJW	0.5792	0.5187	1.2469	5.9791	0.0812	0.2115	37	125.535	32.97	29	61.97	322	2.89	7.78
SJP2S2W	SJW	0.4611	0.5271	1.1495	6.1163	0.0835	0.3258	13.5	148.4781	13.58	32	45.58	32.5	4.42	7.9
SJP2S3W	SJW	0.4128	0.5111	1.2094	5.8745	0.0455	0.3038	8.5	124.2833	39.12	27.5	66.62	32.7	5.54	8.05
SJP3S1W	SJW	0.445	0.8009	4.0511	11.4677	0.0611	0.383	85.9155	100.5235	36.27	30.2817	66.5517	32.2	3.75	7.6
SJP3S2W	SJW	0.3806	0.8904	4.1561	10.8468	0.0879	0.2906	40	95.6531	27.96	26.4286	54.3886	32.3	4.32	7.69
SJP3S3W	SJW	0.3806	0.8434	4.4635	10.3403	0.0745	0.2906	28.5714	89.7774	26.04	27.1429	53.1829	32.9	5.75	7.81
MJP1S1W	MJW	0.3055	0.1569	4.0546	9.5234	0.0298	0.2159	72	58.4045	11.87	25.3333	37.2033	33.6	7.67	8.12
MJP1S2W	MJW	0.2733	0.1541	3.9796	9.3601	0.0164	0.2115	54.6667	85.3078	12.27	22.6667	34.9367	34.3	10.47	8.4
MJP1S3W	MJW	0.3055	0.1559	4.0733	9.066	0.0477	0.2511	54	72.5596	11.28	26.6667	37.9467	33.8	8.17	8.2
MJP2S1W	MJW	0.59	0.1723	3.7547	8.9189	0.1125	0.3522	61.3333	60.6173	10.9	22	32.9	33.4	6.04	7.9
MJP2S2W	MJW	0.5846	0.1741	3.7547	9.1803	0.0991	0.4314	55.3333	73.015	28.44	21.3333	49.7733	33.7	7.46	8.07
MJP2S3W	MJW	0.4611	0.175	3.9421	9.2784	0.1237	0.3962	39.3333	72.4213	22.22	24.6667	46.8867	34	9.13	8.34
MJP3S1W	MJW	0.3108	0.7888	1.8615	8.053	0.4276	0.2994	59.3333	94.24	11.61	23.3333	34.9433	33.7	7.33	8.11
MJP3S2W	MJW	0.3591	0.7903	2.5738	7.7181	0.1572	0.3258	68.6667	90.4175	14.65	19.3333	33.9833	33.5	6.34	7.8
MJP3S3W	MJW	0.4236	0.7342	2.1051	8.0694	0.012	0.3346	67.3333	50.5303	19.61	21.3333	40.9433	34.2	11.92	8.66
LJP1S1W	LJW	1.4005776	0.96316	4.448202	9.766898	0.0320678	0.3478152	68.66666667	89.422328	14.68	26	40.68	33.7	5.47	7.76
LJP1S2W	LJW	1.384473	0.934356	4.4669465	10.191686	0.0588866	0.3478152	75.33333333	92.02132267	15.28	27.33333333	42.61333333	33.8	6.07	7.8
LJP1S3W	LJW	1.2610044	0.957096	4.4294575	9.358448	0.0387725	0.295044	77.33333333	88.96669067	12.55	25.33333333	37.88333333	33.8	5.83	7.79
LJP2S1W	LJW	0.8100756	0.63722	6.4538635	10.665488	0.0365376	0.2862488	61.33333333	74.34155733	19.62	21.33333333	40.95333333	33.4	3.79	7.57
LJP2S2W	LJW	0.8315484	0.61448	6.5288415	12.331964	0.049947	0.3214296	78.66666667	82.68914667	16.53	24.66666667	41.19666667	33.5	4.57	7.59
LJP2S3W	LJW	0.8852304	0.752436	6.39763	10.943234	0.0700611	0.2818512	67.33333333	79.92431467	15.6	29.33333333	44.93333333	33.4	4.21	7.65
LJP3S1W	LJW	0.7349208	1.134468	5.910273	11.939852	0.1304034	0.3346224	96.66666667	114.7237467	12.53	25.33333333	37.86333333	33.5	3.23	7.47
LJP3S2W	LJW	1.0140672	1.051088	5.9665065	11.335346	0.0432423	0.3478152	85.33333333	151.158128	16.09	27.33333333	43.42333333	33.5	3.05	7.55
LJP3S3W	LJW	1.062381	1.00864	5.985251	11.417036	0.0432423	0.4577552	78.66666667	156.5891627	15.08	27.33333333	42.41333333	33.5	3.5	7.57
