# Supplementary material for: Microbiota composition and correlations with environmental factors in grass carp (Ctenopharyngodon idella) culture ponds in South China
Source: PeerJ. 2023 Oct 12;11:e15892. doi: 10.7717/peerj.15892 (PMC10576968; doi:10.7717/peerj.15892)
Supplement: Supplemental Information 4 [file peerj-11-15892-s004.csv]

SampleID	PondType	TOCS	TS	TNS	TCS	TPS
LFP1S1S	LFS	16.71	6.5	2.4	24.3	0.16525
LFP1S2S	LFS	15.11	4	1.6	19.7	0.1263
LFP1S3S	LFS	13.71	2.8	1.6	19.1	0.1428
LFP2S1S	LFS	14.27	5.5	1.6	20.1	0.12545
LFP2S2S	LFS	10.41	2.9	1.2	15.4	0.1007
LFP2S3S	LFS	11.69	2.5	1.4	16.1	0.1095
LFP3S1S	LFS	15.84	5.3	2.2	23.4	0.15055
LFP3S2S	LFS	5.49	0.3	0.7	8	0.09785
LFP3S3S	LFS	19	5.4	2.6	27.5	0.13405
SJP1S1S	SJS	6.77	2.1	1	11.2	0.1372
SJP1S2S	SJS	11.5	3.3	1.6	17.9	0.15755
SJP1S3S	SJS	3.63	0.3	0.5	7.4	0.1174
SJP2S1S	SJS	4.74	1.8	0.7	8.7	0.0963
SJP2S2S	SJS	9.44	1.5	1.2	14.9	0.1459
SJP2S3S	SJS	10.55	1.3	1.5	17	0.15855
SJP3S1S	SJS	17.76	2.1	2.5	25.6	0.25275
SJP3S2S	SJS	19.84	2.7	2.2	26.1	0.24675
SJP3S3S	SJS	4.73	0.5	0.6	8.9	0.10595
MJP1S1S	MJS	18.9	1.4	2	23.6	0.2302
MJP1S2S	MJS	16.41	1.4	1.6	20.2	0.22125
MJP1S3S	MJS	18.57	1.5	1.7	22.6	0.25835
MJP2S1S	MJS	15.75	1.3	1.7	21.9	0.2215
MJP2S2S	MJS	12.68	1	1.5	18	0.2268
MJP2S3S	MJS	18.75	1.1	1.9	24.3	0.21695
MJP3S1S	MJS	4.41	0.4	0.5	6.6	0.1026
MJP3S2S	MJS	7.95	0.8	0.9	12.5	0.14345
MJP3S3S	MJS	12.59	1.1	1.4	17.5	0.1604
LJP1S1S	LJS	18.14	1.2	1.8	22.5	0.2677
LJP1S2S	LJS	14.57	1	1.6	20.6	0.19015
LJP1S3S	LJS	13.69	1	1.6	18.1	0.1754
LJP2S1S	LJS	3.47	0.2	0.3	5.4	0.0758
LJP2S2S	LJS	13.18	0.9	1.3	17.6	0.2106
LJP2S3S	LJS	3.14	0.4	0.3	5.9	0.0763
LJP3S1S	LJS	21.31	1.4	2.5	25.2	0.234175
LJP3S2S	LJS	14.34	1	1.6	19.5	0.195925
LJP3S3S	LJS	4.85	0.7	0.6	7.7	0.10985
